# Supplementary material for: Candida albicans Sfp1 Is Involved in the Cell Wall and Endoplasmic Reticulum Stress Responses Induced by Human Antimicrobial Peptide LL-37
Source: Int J Mol Sci. 2021 Sep 30;22(19):10633. doi: 10.3390/ijms221910633 (PMC8508991; doi:10.3390/ijms221910633)
Supplement: Supplementary file 1 [file ijms-22-10633-s001.zip]

Archive with 1 entries (1 files):
- Proofreading Supplement final.pdf
